# Supplementary material for: Selectivity of mRNA degradation by autophagy in yeast
Source: Nat Commun. 2021 Apr 19;12:2316. doi: 10.1038/s41467-021-22574-6 (PMC8055698; doi:10.1038/s41467-021-22574-6)
Supplement: Supplementary file 3 — Source Data [file 41467_2021_22574_MOESM3_ESM.xlsx]

## Sheet: Fig. 1b
Fig. 1b	Dot line represents image used in figure.
	Other sample is not related to figure.

## Sheet: Fig. 2d
Fig. 2d
HOM2
rapamycin (h)	n=1	n=2	n=3	mean
0	0.0143063	0.0353725	0.969851	0.339843
1	3.36296	3.05203	4.21054	3.54184
2	24.9556	16.0037	18.2809	19.7467
3	23.5711	17.1974	17.7538	19.5074
LYS1
rapamycin (h)	n=1	n=2	n=3	mean
0	0.0570014	0.0437634	0.604742	0.235169
1	4.93641	3.15657	3.25814	3.78371
2	22.8918	24.1627	21.5837	22.8794
3	24.2919	21.5704	17.5942	21.1522
APL5
rapamycin (h)	n=1	n=2	n=3	mean
0	0.0692896	0.0524069	3.83375	1.31848
1	2.92806	1.74819	4.50221	3.05948
2	8.43242	5.35549	3.25764	5.68185
3	6.05256	2.97341	5.89993	4.9753
ASG1
rapamycin (h)	n=1	n=2	n=3	mean
0	0.0240044	0.0330184	2.64337	0.900131
1	3.41962	2.69144	3.66095	3.25734
2	8.96334	7.46906	6.67597	7.70279
3	5.45669	5.56581	5.86148	5.62799

## Sheet: Fig. 2f
Fig. 2f
HOM2
	n=1	n=2	n=3	mean
wt	1	1	1	1
atg2	6.42979	4.26183	4.09231	4.92798
rny1	6.67712	4.64029	3.90945	5.07562
HIS5
	n=1	n=2	n=3	mean
wt	1	1	1	1
atg2	5.09963	3.16348	3.13661	3.79991
rny1	5.56065	3.03699	3.63265	4.07677
APL5
	n=1	n=2	n=3	mean
wt	1	1	1	1
atg2	1.99799	1.48119	1.42617	1.63512
rny1	2.18086	1.67111	1.72956	1.86051
NTH2
	n=1	n=2	n=3	mean
wt	1	1	1	1
atg2	2.49845	0.84053	1.24646	1.52848
rny1	1.91772	1.06462	1.10782	1.36338

## Sheet: Fig. 3a
Fig. 3a	Dot line represents image used in figure.
	Other samples are not related to figure.

## Sheet: Fig. 3b&d
Fig. 3b
	n=1	n=2	n=3	mean
hom2 wt	35.0182	26.0725	20.6043	27.2317
stem-loop	11.743	13.1154	6.70297	10.5204
TTG	15.1984	17.9014	7.70953	13.6031
TAC	11.4614	8.76678	10.2201	10.1494
Fig. 3d
	n=1	n=2	n=3	mean
hom2 wt	25.3097	24.1465	18.9164	22.7909
apl5	10.5576	10.3405	5.12645	8.67484
asg1	16.1767	11.4264	10.7972	12.8001

## Sheet: Fig. 3c
Fig. 3c	Dot lines represent image used in figure.
	Other samples are not related to figure.

## Sheet: Fig. 3e
Fig. 3e	Dot lines represent image used in figure.
	Other samples are not related to figure.

## Sheet: Fig. 4a
Fig. 4a
mRNA	rapamycin -	rapamycin 1 h	rapamycin 2 h	rapamycin 3 h
HOM2	1.38478	1.58238	1.66937	1.64754
LYS1	0.228992	0.791519	0.785351	1.03429
APL5	1.06819	0.878995	0.860654	0.347833
NTH2	0.709096	0.171926	0.169436	-0.0493577

## Sheet: Fig. 4c
Fig. 4c	Dot line represents image used in figure.

## Sheet: Fig. 4d
Fig. 4d
strain	mRNA	n=1	n=2	n=3	mean
rny1	HOM2	31.8203	35.036	23.7811	30.2124
rny1	LYS1	40.1627	31.3831	24.401	31.9823
rny1	APL5	2.32372	3.00606	8.37816	4.56932
rny1	NTH2	6.08107	5.55084	2.2203	4.6174
rny1atg24	HOM2	1.98003	2.43116	0.684458	1.69855
rny1atg24	LYS1	2.89286	3.53454	4.44761	3.62501
rny1atg24	APL5	0.480937	0.496333	0.33762	0.438297
rny1atg24	NTH2	0.921784	1.15026	0.0661673	0.712737
rny1atg20	HOM2	1.2646	1.95634	1.07769	1.43288
rny1atg20	LYS1	1.77991	1.84402	1.3806	1.66818
rny1atg20	APL5	5.13392	3.177	1.87938	3.39677
rny1atg20	NTH2	1.38404	0.776106	0.44874	0.869628
rny1snx41	HOM2	9.26779	8.54375	10.1384	9.31663
rny1snx41	LYS1	9.66901	6.02423	7.09167	7.59497
rny1snx41	APL5	6.06807	3.40835	3.15913	4.21185
rny1snx41	NTH2	1.54392	1.11026	1.17519	1.27646

[truncated: 9 more sheets: Fig. S1a, Fig. S2c, Fig. S2d, Fig. S3a, Fig. S3b, Fig. S5a, c-g, Fig. S5b, Fig. S7a, Fig. S7b]
